# Supplementary material for: Population Pharmacokinetics of Linezolid in Elderly Hospitalized Patients: Implications for Therapeutic Drug Monitoring
Source: Pharmaceutics. 2026 Apr 27;18(5):528. doi: 10.3390/pharmaceutics18050528 (PMC13210461; doi:10.3390/pharmaceutics18050528)
Supplement: Supplementary file 1 [file pharmaceutics-18-00528-s001.zip]

Archive with 1 entries (1 files):
- pharmaceutics-4233303-supplementary.pdf
